# Supplementary material for: Cyclodextrin-Based Pickering Emulsion Significantly Increases 6-Gingerol Loading Through Two Different Mechanisms: Cyclodextrin Cavity and Pickering Core
Source: Foods. 2025 Mar 20;14(6):1066. doi: 10.3390/foods14061066 (PMC11942410; doi:10.3390/foods14061066)
Supplement: Supplementary file 1 [file foods-14-01066-s001.zip]

Archive with 1 entries (1 files):
- foods-3519254-supplementary.pdf
